# Supplementary material for: Optimizing Rhizome Quality in Ligusticum chuanxiong Hort. Through High Maltose Concentration
Source: Plants (Basel). 2025 Oct 10;14(20):3125. doi: 10.3390/plants14203125 (PMC12566882; doi:10.3390/plants14203125)
Supplement: Supplementary file 1 [file plants-14-03125-s001.zip]

Archive with 1 entries (1 files):
- plants-3906558_supplementary materials.pdf
